# Supplementary material for: Putting Temperature and Oxygen Thresholds of Marine Animals in Context of Environmental Change: A Regional Perspective for the Scotian Shelf and Gulf of St. Lawrence
Source: PLoS One. 2016 Dec 20;11(12):e0167411. doi: 10.1371/journal.pone.0167411 (PMC5172530; doi:10.1371/journal.pone.0167411)
Supplement: S1 Table — Each row reports data for one species, life stage (if available), and source reference. Latin name, common name, and habitat zone (pelagic, demersal, benthic, infaunal) are given with the original reported oxygen values, followed by the oxygen categories (converted to mg/l) of minimim and maximum preferred oxygen, critical oxygen, median lethal (LC50), and lethal (no survival). The data type is described as experimental or observational, with notes indicating experimental conditions, species impacts, and salinity data selected from the World Ocean Database for unit conversion. Oxygen concentrations are converted into units of mg/L, one of the most common oxygen units in physical and environmental studies (Ekau et al., 2010) using unit conversions adapted from the literature and online databases (below). When original units are given as percent saturation, salinity, temperature, and pressure are required to convert to mg/L. If the original study provided such detail, we use the US Geological Survey online conversion (2013). Sea surface pressure is assumed when pressure information is unavailable. While experimental temperature information is always included, salinity information is not described in several experimental studies. In those cases, we accessed surface salinity data (top 2 m) from the World Ocean Database (WOD) (NODC, 2011) collected nearest the experimental date and location coordinates. If the exact location is not given, we estimated the coordinates at which the experiment occurred. (XLS) [file pone.0167411.s001.xls]

## Sheet: Sheet1
S1 Table. Oxygen levels of Scotian Shelf and Gulf of St. Lawrence marine species identified from literature survey
Each row reports data for one species, lifestage (if available), and source reference. Latin name, common name, lifestage (if available), and habitat zone (pelagic, demersal, benthic, infaunal) are given with the original reported oxygen values,
followed by the oxygen categories (converted to mg/l) of minimim and maximum preferred oxygen, critical oxygen, median lethal (LC50), and lethal (no survival).
The data type is described as experimental or observational, with notes indicating experimental conditions, species impacts, and salinity data selected from the World Ocean Database for unit conversion.
Oxygen concentrations are converted into units of mg/L, one of the most common oxygen units in physical and environmental studies (Ekau et al., 2010) using unit conversions adapted from the literature and online databases (below). When original units are given as percent saturation, salinity, temperature, and pressure are required to convert to mg/L.
If the original study provided such detail, we used the US Geological Survey online conversion (2013). Sea surface pressure is assumed when pressure information is unavailable. While experimental temperature information is always included, salinity information is not described in several experimental studies.
In those cases, we accessed surface salinity data (top 2 m) from the World Ocean Database (WOD) (NODC, 2011) collected nearest the experimental date and location coordinates. If the exact location is not given, we estimated the coordinates at which the experiment occurred.
Dissolved oxygen unit conversion factors for mg/L and μmol/m3 from the original reported units:
Conversion	Equation			Source
mL/L to mg/L	mg/L=mL/L * 1.42903 mg/mL			DFO (2012a)
mg/L to μmol/m3	μmol/m3 =mg/L* 31.231			U.S. Geological Survey (2013); Gilbert et al. (2010)
ppm to mg/L	mg/L ≈ ppm			DFO (2012a)
% Saturation to mg/L	mg/L=(% sat. * maximum solubility (mg/L))/100			U.S. Geological Survey (2013)
mmHg to % saturation	% sat. = mmHg/160mmHg * 100%			Kutty (1987)
kPa to % saturation	% sat. = kPa/21kPa * 100%			Kutty (1987)
Latin Name	Common Name	Lifestage	Zone	Original O2	Min pref	Maxpref	Min crit	Max crit	Min LC50	Max LC50	Min lethal	Max lethal	Notes	Data type	Source
Acipenser oxyrinchus	Atlantic sturgeon	Juvenile	Pelagic	70-100%; 50%	5.82	8.67	4.16	4.34					Max growth above suitable; postprandial metabolism was reduced and egestion increased at critical. At 20C and 8-15 ppt	Experimental	Niklitsheck and Secor. 2009, p.s153, s156
Alosa aestivalis	Blueback herring	Young-of-the-year	Pelagic	2.4-10 ppm	2.4	10							Preferred level	Observational	Davis and Cheek, 1966, in Fay et al., 1983, p.18
Alosa pseudoharengus	Alewife	Young-of-the-year	Pelagic	2.4-10 ppm	2.4	10							Preferred level	Observational	Davis and Cheek, 1966, in Fay et al., 1983, p.18
Alosa sapidissima	American shad	Adult	Pelagic	3 mg/l; 0.6 mg/l			3	3			0.6	0.6	Equilibrium lost at critical level	Observational	Chittendon, 1969 in Weiss-Glanz et al., 1986, p.11
Alosa sapidissima	American shad		Pelagic	<2 mg/l			2	2					Never observed below this oxygen level	Observational	Howell and Stimpson, 1994, p.397
Anarhichas lupus	Atlantic wolffish	Adult	Demersal	60-70%			5.69	6.64					Bradycardia occurs below critical, at 8 C and 34 ppt (through person correspondence with AK Gamperl, 2013)	Experimental	Joaquim and Gamperl, 2004, extended abstract (unpublished)
Anarhichas lupus	Atlantic wolffish	Juvenile	Demersal	0.16							1.5	1.5	At 10 C and 29ppt	Experimental	Le Francois et al., 2001, p.59
Anarhichas minor	Spotted wolffish	Juvenile	Demersal	6 mg/l; 4 mg/l	6		4	4					Growth is suppressed; >6 is suit	Experimental	Foss et al., 2002, p. 442
Apeltes quadracus	Fourspine stickleback	Juvenile and adult	Pelagic	0.9 mg/l					0.9	0.9				Experimental	Miller et al., 2002, Table 2
Arctica islandica	Ocean quahog		Infaunal	5-7 kPa			1.95	2.72					Maximum ventilation rate reached, falls rapidly below this, at 15C. Cruise WOD09_GB Station 3256466 salinity 34.248 ppt at 0m at 54.077 N 3.987 W. 04-May-1978 (WOD, 2013)	Experimental	Taylor and Brand, 1975, p.446
Arctica islandica	Ocean quahog		Infaunal	2-4 kPa			0.78	1.56					Maximum heartrate reached, falls rapidly below this. Cruise WOD09_GB Station 3256466 salinity 34.248 ppt at 0m at 54.077 N 3.987 W. 04-May-1978 (WOD, 2013)	Experimental	Taylor and Brand, 1975, p.450
Brevoortia tyrannus	Atlantic menhaden	Juvenile	Pelagic	0.70-1.04 mg/l					0.7	1.04			50% die after 96 (2) hours at 1.04 (0.70) mg/l	Experimental	Burton et al., 1980, p.555
Brevoortia tyrannus	Atlantic menhaden	Juvenile	Pelagic	1.2 mg/l					1.2	1.2				Experimental	Miller et al., 2002, Table 2
Brevoortia tyrannus	Atlantic menhaden		Pelagic	<2 mg/l			2	2					Never observed below this oxygen level	Observational	Howell and Stimpson, 1994, p.397
Brevoortia tyrannus	Atlantic menhaden	Juvenile	Pelagic	0.9-1.1 ppm; 0.6 ppm					0.9	1.1	0.6	0.6	LC50 values at 12 hours, 100% mortality at 0.6ppm in 2-6 hours	Experimental	Shimps et al., 2005, abstract
Callinectes sapidus	Blue crab	Juvenile	Pelagic	4.08-6.44 ppm					4.08	6.44			At 20 C and 10-30 ppt salinity, 28-day exposure	Experimental	Stickle et al., 1989, Table 1
Callinectes sapidus	Blue crab	Juvenile	Pelagic	4.61-5.63 ppm					4.61	5.63			At 30 C and 10-30 ppt, 28-day exposure	Experimental	Stickle et al., 1989, Table 1
Cancer irroratus	Rock crab	Molting to larval	Pelagic	2.6 mg/l					2.6	2.6				Experimental	Miller et al., 2002, Table 2
Cancer irroratus	Rock crab	Postlarval	Pelagic	2.2 mg/l					2.2	2.2				Experimental	Miller et al., 2002, Table 2
Cancer irroratus	Rock crab	Molting to postlarval	Pelagic	3.0 mg/l					3	3				Experimental	Miller et al., 2002, Table 2
Chionoecetes opilio	Snow crab		Benthic	2.8 mg/l			2.8	2.8					Oxygen consumption declines	Experimental	McLeese and Watson 1968, p.1730
Clupea harengus	Atlantic herring	Larval	Pelagic	1.9-3.6 mg/l					1.9	3.6			At 10 C over 96 hours	Experimental	De Silva and Tytler, 1973, in Stevenson and Scott, 2005, p.10
Clupea harengus	Atlantic herring	Juvenile	Pelagic	9 mg/l	9	9							Preferred level	Observational	Stevenson and Scott, 2005, p.11
Clupea harengus	Atlantic herring	Adult	Pelagic	11 mg/l	11	11							Preferred level	Observational	Stevenson and Scott, 2005, p.11
Clupea harengus	Atlantic herring		Pelagic	<2 mg/l			2	2					Never observed below this oxygen level	Observational	Howell and Stimpson, 1994, p.397
Crangon septemspinosa	Sand shrimp	Juvenile	Benthic	1.0 mg/l					1	1				Experimental	Miller et al., 2002, Table 2
Crassostrea virginica	American oyster		Benthic	2.75-4.98 ppm					2.75	4.98			At 30 C and 10-30 ppt salinity, 28-day exposure	Experimental	Stickle et al., 1989, Table 1
Crassostrea virginica	American oyster		Benthic	0.83-1.49 ppm					0.83	1.49			At 20 C and 10-30 ppt salinity, 28-day exposure	Experimental	Stickle et al., 1989, Table 1
Crassostrea virginica	American oyster		Benthic	<0 ppm					NA	NA			At 10 C and 10-30 ppt salinity, 28-day exposure: no mortality	Experimental	Stickle et al., 1989, Table 1
Cyclopterus lumpus	Lumpfish	40-day larva	Pelagic	30-40%							3.07	4.1	Stop respiring, 5 C and 33 ppt	Experimental	Davenport, 1983, p.637
Cyclopterus lumpus	Lumpfish	36-day egg	Pelagic	10-20%							1.02	2.05	Stop respiring, 5 C and 33 ppt	Experimental	Davenport, 1983, p.637
Cyclopterus lumpus	Lumpfish	76-day larva	Pelagic	50-60%							5.12	6.14	Stop respiring, 5 C and 33 ppt	Experimental	Davenport, 1983, p.637
Cynoscion regalis	Weakfish	Juvenile	Pelagic	4.2-7.4 ppm; 1-2.3 ppm	4.2	7.4	1	2.3					Avoid critical, most abundant catches at suitable	Observational	Thomas, 1971, in Mercer, 1989, p.11
Dyspanopeus sayi	Say's mud crab	Molting to larval	Pelagic	1.9 mg/l					1.9	1.9				Experimental	Miller et al., 2002, Table 2
Dyspanopeus sayi	Say's mud crab	Molting to postlarval	Pelagic	3.7 mg/l					3.7	3.7			At 25 C	Experimental	Miller et al., 2002, Table 2
Dyspanopeus sayi	Say's mud crab	Molting to postlarval	Pelagic	2.5 mg/l					2.5	2.5			At 20 C	Experimental	Miller et al., 2002, Table 2
Fundulus heteroclitus	Mummichog		Pelagic	<8.1 mmHg							0.38	0.38	Cannot extract oxygen from water. At 20 C. Cruise WOD09_US Station 3278761 at 31.881 ppt at 1m at 70.45 W 41.77 N 14-Jan-1983 (WOD, 2013)	Experimental	Hall, 1930, Table 1
Fundulus heteroclitus	Mummichog	Egg	Demersal	4.5 mg/l			4.5	4.5					Reduced hatching rate	Experimental	Voyer and Hennekey, 1972, p.223
Fundulus heteroclitus	Mummichog	Adult	Pelagic	2.2 mg/l; 0.4 mg/l	2.2						0.4	0.4		Experimental	Voyer and Hennekey, 1972, p. 223
Gadus morhua	Atlantic cod	Adult	Demersal	avoid <28%;LC50 21.2%;lethal 10%			2.9	3.19	2.19	2.42	1.03	1.14	At 28 ppt and 2 and 6 C, at 96 hrs	Experimental	Plante et al., 1998, abstract, p.1345
Gadus morhua	Atlantic cod	Adult	Demersal	3.4 mg/l	3.4									Observational	D'Amours, 1993, p.28
Gadus ogac	Greenland cod		Demersal	crit 50-60 mmHg; lethal 20-25 mmHg			3.04	3.96			1.21	1.65	Lose equilbrium and die at no survival; O2 consumption not maintained at critical. Tank varied T=4-7 C, S=32-34.	Experimental	Steffensen et al., 1994, abstract
Glyptocephalus cynoglossus	Witch flounder		Demersal	lower lethal 15.9% (+/-5.9)							0.97	2.15	Gill ventilation ceases. T=6+/-0.3C. At 36.247 ppt at Cruise WOD09_US Station 11324641 74.581 W 34.25 N at 2 m on 18-Apr-2002 (WOD, 2013)	Experimental	Moser et al., 1996, Table 1
Hippoglossus hippoglossus	Atlantic halibut	Juvenile	Demersal	0.57			5.21	5.51					Growth is suppressed. T=13.3+/-0.9C, S=17.3+/-1.5.	Experimental	Thorarensen et al., 2010, p.98
Homarus americanus	American lobster	Molting to larval	Pelagic	3.1 mg/l					3.1	3.1				Experimental	Miller et al., 2002, Table 2
Homarus americanus	American lobster	Postlarval	Pelagic	1.4 mg/l					1.4	1.4				Experimental	Miller et al., 2002, Table 2
Homarus americanus	American lobster	Juvenile	Benthic	1.0 mg/l					1	1				Experimental	Miller et al., 2002, Table 2
Homarus americanus	American lobster	Adult	Benthic	1.7 mg/l			1.7	1.7					O2 consumption declines	Experimental	McLeese and Watson, 1968, p. 1730
Hyperoglyphe perciformis (Palinurichthys in paper)	Barrelfish		Pelagic	<15.1 mmgHg							0.71	0.71	Cannot extract oxygen from water. At 20 C. Cruise WOD09_US Station 3278761 at 31.881 ppt at 1m at 70.45 W 41.77 N 14-Jan-1983 (WOD, 2013)	Experimental	Hall, 1930, Table 1
Ilyanassa obsoleta	Eastern mudsnail	Veliger	Pelagic	1.7 mg/l					1.7	1.7					Vernberg and Vernberg, 1975, in Vaquer-Sunyer and Duarte, 2008, ST3
Mercenaria Mercenaria	Hard clam	Embryo	Pelagic	0.5 mg/l; lethal 0.2 mg/l	0.5						0.2	0.2		Experimental	Morrison, 1971, p.381
Mercenaria Mercenaria	Hard clam	Larval	Pelagic	4.2 mg/l; 2.4 mg/l	4.2		2.4	2.4					Growth is halted; prolonged exposure would lengthen planktonic stage and decrease survival chances	Experimental	Morrison, 1971, p.381
Mercenaria Mercenaria	Hard clam	Adult	Infaunal	5 mg/l	5								Oyxgen debt <5mg/l, but can be quickly repaid in aerobic conditions	Experimental	Hamwi, 1969, in Stanley and Dewitt 1983, p.12
Merluccius bilinearis	Silver hake	Juvenile	Demersal	7-9 mg/l	7	9							Preferred level	Observational	Morse et al., 1999, p.3
Mnemiopsis leidyi	Sea walnut	Small and large	Pelagic	2.5 mg/l			2.5	2.5					Growth is reduced significantly	Experimental	Grove and Breitburg, 2005, p.195
Morone saxatilis	Striped bass	Postlarval	Pelagic	2.4 mg/l					2.4	2.4				Experimental	Miller et al., 2002, Table 2
Morone saxatilis	Striped bass	Juvenile	Pelagic	1.6 mg/l					1.6	1.6				Experimental	Miller et al., 2002, Table 2
Morone saxatilis	Striped bass	Adult	Pelagic	<44 %			4.01	4.01					Avoidance below 44%, at 18 C and 6.5 ppt	Experimental	Meldrim et al., 1974, p.13
Morone saxatilis	Striped bass	Adult	Pelagic	6-12 mg/l	6	12									Bogdanov et al. (1967)
Mugil cephalus	Striped mullet	Juvenile	Pelagic	1.38-1.39 mg/l					1.38	1.39			At 1.39 mg/l (1.38 mg/l), 50% mortality after 48 hrs (24 hrs)	Experimental	Goodman and Campbell, 2007, Table 2
Mya arenaria	Soft-shell clam		Infaunal	2.8 mg/l			2.8	2.8					O2 intake becomes dependent on [O2]	Experimental	van Dam, 1935, in Newell and Hidu, 1986, p.10
Mya arenaria	Soft-shell clam		Infaunal	<0.15 ml/l							0.21	0.21	No survival of gill tissue after 168 hrs (144 hrs) at S=30 (S=15)	Experimental	Theede et al., 1969, Table 4
Mytilus edulis	Blue mussel		Benthic	<0.15 ml/l							0.21	0.21	No survival of gill tissue after 168 hrs (168 hrs) at S=30 (S=15)	Experimental	Theede et al., 1969, Table 4
Palaemonetes pugio	Daggerblade grass shrimp	Molting to larval	Pelagic	1.6 mg/l					1.6	1.6				Experimental	Miller et al., 2002, Table 2
Palaemonetes pugio	Daggerblade grass shrimp	Juvenile	Benthic	0.7 mg/l					0.7	0.7				Experimental	Miller et al., 2002, Table 2
Palaemonetes pugio	Daggerblade grass shrimp	Adult	Benthic	2.14 ppm					2.14	2.14			At 30 C and 10 ppt salinity, 28-day exposure	Experimental	Stickle et al., 1989, Table 1
Palaemonetes vulgaris	Marsh grass shrimp	Molting to larval	Pelagic	2.1 mg/l					2.1	2.1				Experimental	Miller et al., 2002, Table 2
Palaemonetes vulgaris	Marsh grass shrimp	Postlarval	Pelagic	1.0 mg/l					1	1				Experimental	Miller et al., 2002, Table 2
Palaemonetes vulgaris	Marsh grass shrimp	Juvenile	Benthic	1.0 mg/l					1	1				Experimental	Miller et al., 2002, Table 2
Pandalus borealis	Northern shrimp	Adult males	Benthic	9.0% (+/-1.7%)			0.77	1.13					At 5 C and 28 ppt salinity	Experimental	Dupont-Prinet et al., 2013, Table 1, p. 301
Pandalus borealis	Northern shrimp	Adult males	Benthic	13.8% (+/-1.1%)			1.25	1.47					At 8 C and 28 ppt salinity	Experimental	Dupont-Prinet et al., 2013, Table 1, p. 301
Pandalus borealis	Northern shrimp	Adult females	Benthic	15.5% (+/-1.6%)			1.47	1.81					At 5 C and 28 ppt salinity	Experimental	Dupont-Prinet et al., 2013, Table 1, p. 301
Pandalus borealis	Northern shrimp	Adult females	Benthic	22.3% (+/-1.9%)			2.01	2.39					At 8 C and 28 ppt salinity	Experimental	Dupont-Prinet et al., 2013, Table 1, p. 301
Paralichthys dentatus	Summer flounder	Adult	Demersal	1.97 mg/l at 22C, 2.45 at 30 C			1.97	2.45					Bradycardia below critical pressure. Min at 22C, max at 30C	Experimental	Capossela, 2010, p.74
Paralichthys dentatus	Summer flounder	Juvenile	Demersal	Mean: 6.4 ppm	6.4								Mean value of suitable range	Observational	Szedlmayer and Able, 1993, in Packer et al., 1999, p.12
Paralichthys dentatus	Summer flounder	Juvenile	Demersal	1.6 mg/l					1.6	1.6			At 24 C	Experimental	Miller et al., 2002, Table 2
Paralichthys dentatus	Summer flounder	Juvenile	Demersal	1.1 mg/l					1.1	1.1			At 20 C	Experimental	Miller et al., 2002, Table 2
Peprilus triacanthus	Butterfish	Adult	Pelagic	3-10 mg/l	3	10							Most abundant at 6-9 mg/l	Observational	Cross et al., 1999, Table 1
Peprilus triacanthus	Butterfish	Juvenile	Pelagic	3-9 mg/l	3	9							Most abundant at 5-8 mg/l	Observational	Cross et al., 1999, Table 1
Placopecten magellanicus	Deep sea scallop	Adult	Benthic	2.8 mg/l							2.8	2.8	Only dead scallops present in surveys at this O2 level	Observational	National Marine Fisheries Service, NOAA, 1977, Tables 2, 15
Prionotus carolinus	Northern sea robin		Pelagic	<8.5 mmHg							0.4	0.4	Cannot extract oxygen from water. At 20 C. Cruise WOD09_US Station 3278761 at 31.881 ppt at 1m at 70.45 W 41.77 N 14-Jan-1983 (WOD, 2013)	Experimental	Hall, 1930, Table 1
Prionotus carolinus	Northern sea robin	Juvenile	Pelagic	0.6 mg/l					0.6	0.6				Experimental	Miller et al., 2002, Table 2
Pseudopleuronectes americanus	Winter flounder	Juvenile	Demersal	2.2 mg/l			2.2	2.2					Significant decrease in growth at crit	Experimental	Bejda et al., 1992, p.324
Pseudopleuronectes americanus	Winter flounder	Egg	Benthic	11.1-14.2 mg/l	11.1	14.2							Found in this range	Observational	Pereira et al., 1999, Table 1
Pseudopleuronectes americanus	Winter flounder	Larval	Demersal	10.0-16.1 mg/l	10	16.1							Found in this range	Observational	Pereira et al., 1999, Table 1
Pseudopleuronectes americanus	Winter flounder	Adult	Demersal	0.6			5.69	5.69					Bradycardia, at 8C and 34 ppt (Personal correspondence with AK Gamperl, 2013)	Experimental	Mendonca and Gamperl, 2010, p.247
Pseudopleuronectes americanus	Winter flounder	Juvenile	Demersal	1.4 mg/l					1.4	1.4				Experimental	Miller et al., 2002, Table 2
Raja erinacea	Litte skate		Benthic	<2 mg/l			2	2					Never observed below this oxygen level	Observational	Howell and Stimpson, 1994, p.397
Reinhardtius hippoglossoides	Greenland halibut	Juvenile	Demersal	0.15			1.59	1.59					Maximum metabolic rate reduced. At 5 C and 28 ppt	Experimental	Dupont-Prinet et al., 2013, abstract
Reinhardtius hippoglossoides	Greenland halibut	Adult	Demersal	0.11			1.16	1.16					At 5 C amd 28 ppt	Experimental	Dupont-Prinet et al., 2013, abstract
Rhithropanopeus harrisii	North American mud crab		Benthic	2.65 ppm					2.65	2.65			At 30 C and 10 ppt salinity, 28-day exposure	Experimental	Stickle et al., 1989, Table 1
Salmo salar	Atlantic salmon	Post-smolt	Pelagic	70%; 60%	5.61		4.81	4.81					Reduced growth below 70%, stress below 60%. At 16 C and 34 ppt	Experimental	Remen et al., 2012, p.154
Salmo salar	Atlantic salmon	Adult	Pelagic	>5 mg/l	5									Experimental	Decola, 1970, p.24
Salmo salar	Atlantic salmon	Adult	Pelagic	4 mg/l			4	4					Oxygen uptake limited by oxygen supply	Experimental	Stevens et al., 1998, p.2031
Salmo salar	Atlantic salmon	Adult	Pelagic	1.6 mg/l					1.6	1.6			50% of fish lost equilibrium (would die if not returned to oxygenated water)	Experimental	Stevens et al., 1998, p.2032
Salmo salar	Atlantic salmon	Adult	Pelagic	4.5-5 mg/l; 1.5-1.7 mg/l			4.5	5			1.5	1.7	Respiration depressed at critical	Experimental	Kazakov and Khalyapina, 1981, p. 290
Scomber scombrus	Atlantic mackerel	Adult	Pelagic	<70 mmHg							3.29	3.29	Cannot extract oxygen from water. At 20 C. Cruise WOD09_US Station 3278761 at 31.881 ppt at 1m at 70.45 W 41.77 N 14-Jan-1983 (WOD, 2013)	Experimental	Hall, 1930, Table 1
Scophthalmus aquosus	Windowpane	Juvenile	Demersal	0.9 mg/l					0.9	0.9				Experimental	Miller et al., 2002, Table 2
Scophthalmus aquosus	Windowpane	Juvenile and adult	Demersal	2-13 mg/l	2	13								Observational	Wilk et al., 1996 in Chang et al., 1999, p.3
Sphoeroides maculatus	Northern puffer		Demersal	<4.7 mmHg							0.22	0.22	Cannot extract oxygen from water. Cruise WOD09_US Station 3278761 at 31.881 ppt at 1m at 70.45 W 41.77 N 14-Jan-1983 (WOD, 2013)	Experimental	Hall, 1930, Table 1
Spisula solidissima	Atlantic surfclam	Adult	Infaunal	2.0 ppm							2	2		Observational	Steimle and Sinderson, 1978, in Fay et al., 1983, p.15
Spisula solidissima	Atlantic surfclam	Juvenile and adult	Infaunal	2.0 ppm							2	2		Observational	Cargnelli et al., 1999, Table 1
Streblospio benedicti	Spionid polychaete		Infaunal	0.4 ml/l			0.57	0.57					Stops feeding	Experimental	Llanso, 1991 in Diaz and Rosenberg, 1995, Table 4
Tautoga onitus	Tautog		Demersal	<1.6 mmHg							0.08	0.08	Cannot extract oxygen from water. At 20 C. Cruise WOD09_US Station 3278761 at 31.881 ppt at 1m at 70.45 W 41.77 N 14-Jan-1983 (WOD, 2013)	Experimental	Hall, 1930, Table 1
Tautoga onitus	Tautog	Juvenile	Demersal	0.8 mg/l					0.8	0.8				Experimental	Miller et al., 2002, Table 2
Tautoga onitus	Tautog		Demersal	<2 mg/l			2	2					Never observed below this oxygen level	Observational	Howell and Stimpson, 1994, p.397
Tautogolabrus adapersus	Cunner		Demersal	<14.8 mmHg							0.7	0.7	Cannot extract oxygen from water. At 20 C. Cruise WOD09_US Station 3278761 at 31.881 ppt at 1m at 70.45 W 41.77 N 14-Jan-1983 (WOD, 2013)	Experimental	Hall, 1930, Table 1
Tautogolabrus adapersus	Cunner		Demersal	<2 mg/l			2	2					Never observed below this oxygen level	Observational	Howell and Stimpson, 1994, p.397
Urophycis chuss	Red hake	Juvenile	Demersal	<4.2 mg/l	4.2								Avoid <4.2 mg/l	Experimental	Bejda et al., 1987, abstract
Urophycis chuss	Red hake	Adult	Demersal	<3.0 mg/l	3								Abundant above 6, avoid below 3	Experimental	Bejda et al., 1987, abstract
Urophycis chuss	Red hake		Demersal	<2 mg/l			2	2					Never observed below this oxygen level	Observational	Howell and Stimpson, 1994, p.397
