# Supplementary material for: Putting Temperature and Oxygen Thresholds of Marine Animals in Context of Environmental Change: A Regional Perspective for the Scotian Shelf and Gulf of St. Lawrence
Source: PLoS One. 2016 Dec 20;11(12):e0167411. doi: 10.1371/journal.pone.0167411 (PMC5172530; doi:10.1371/journal.pone.0167411)
Supplement: S3 Table — Each row reports data for one species, life stage (if available), and source reference. Latin name and common name are given, followed by the categories of minimim and maximum salinity range, preferred salinity, intolerant salinity, and lethal salinity. The notes indicate specific location and species impacts, if available. (XLS) [file pone.0167411.s003.xls]

## Sheet: Sheet1
S3 Table. Salinity levels of Scotian Shelf and Gulf of St. Lawrence marine species identified from literature survey
Each row reports data for one species, lifestage (if available), and source reference. Latin name, common name, and lifestage (if available) are given, followed by the categories of minimim and maximum salinity range,
preferred salinity, intolerant salinity, and lethal salinity. The notes indicate specific location and species impacts, if available.
Latin Name	Common Name	Lifestage	Min salinity	Max salinity	Min pref	Max pref	Min intolerant	Max intolerant	Lower lethal	Upper lethal	Notes	Source
Acipenser oxyrinchus	Atlantic sturgeon	Juvenile	8	15							Max growth at this salinity	Niklitsheck and Secor, 2009, p.S153
Alosa aestivalis	Blueback herring	YOY
Alosa pseudoharengus	Alewife	YOY				10						Able et al., 2007, in Able and Fahay, 2010, p.164
Alosa sapidissima	American shad	Eggs	7.5	15						22.5		Weiss-Glanz et al., 1983, p.10
Alosa sapidissima	American shad	Adult									Euryhaline	Weiss-Glanz et al., 1983, p.10
Anarhichas lupus	Atlantic wolfish	Adult	31	34	32	34					SS fish	Scott, 1982, p.34
Anarhichas lupus	Atlantic wolffish	Juvenile	7	35					6			Le Francois et al., 2001, p.58
Anarhichas minor	Spotted wolffish	Juvenile	12	34								Foss et al., 2001, abstract
Apeltes quadracus	Fourspine stickleback	Juvenile and adult	0	24							In an NB estuary	Delbeek and Williams, 1987, in Collette and Klein-Macphee, 2002, p.313
Arctica islandica	Ocean quahog		30	35								Manzi and Castagna, 1989, Figure 2.1
Brevoortia tyrannus	Atlantic menhaden	Juvenile	1	36								Ahrenholz et al., 1989, in Able and Fahay, 2010, p.172
Brevoortia tyrannus	Atlantic menhaden		3.5									Collette and Klein-Macphee, 2002, p.134
Callinectes sapidus	Blue crab		0	20								Holland, 1971
Cancer irroratus	Rock crab	Molting to larval	23.31	32.03								Sandifer, 1973, in Bigford, 1979, p. 4
Cancer irroratus	Rock crab	Postlarval	20	35								Bigford, 1979, p.5
Cancer irroratus	Rock crab	Molting to postlarval	20	35								Bigford, 1979, p.5
Carcinus maenas	Green crab		4	52								Klassen and Locke, 2007, p.25
Chionoecetes opilio	Snow crab	Adult			33	34.5						Dawe et al., 2010, p.184
Clupea harengus	Atlantic herring	Larvae	2.5	52.5								Stevenson and Scott, 2005, Table 7
Clupea harengus	Atlantic herring	Juvenile	28	32			5					Stevenson and Scott, 2005, Table 7
Clupea harengus	Atlantic herring	Adult	27	35							Based on Spring salinity range	Stevenson and Scott, 2005, Table 7
Clupea harengus	Atlantic herring	Adult	31	34	32	34					SS fish	Scott, 1982, p.34
Crangon septemspinosa	Sand shrimp	Juvenile	2	30							In Kouchibouguac River Estuary	Locke et al., 2005, p.605
Crassostrea virginica	American oyster		5	30	10	28						Sellers and Stanley, 1984, p.9
Cyclopterus lumpus	Lumpfish	40-day larva	20	34							Develop normally	Kjorsvik et al., 1984, p.319
Cyclopterus lumpus	Lumpfish	36-day egg	20	34							Develop normally	Kjorsvik et al., 1984, p.319
Cyclopterus lumpus	Lumpfish	76-day larva	20	34							Develop normally	Kjorsvik et al., 1984, p.319
Cynoscion regalis	Weakfish	Juvenile	0.1	31.7	2	10.8						Mercer, 1989, p.11
Dyspanopeus sayi	Say's mud crab	All	12.6	32								Breen and Metaxas, 2009, Table 1
Fundulus heteroclitus	Mummichog	Egg	0	50								DiMichele and Taylor, 1980, Table 4
Fundulus heteroclitus	Mummichog	Adult	0	110								Collette and Klein-Macphee, 2002, p.293
Gadus morhua(SS)	Atlantic cod	Adult	31	34	32	34					SS fish	Scott, 1982, p.33
Gadus ogac/Uvak	Greenland cod		20	23							In James Bay	Morin et al., 1991, abstract
Glyptocephalus cynoglossus	Witch flounder		32	33							Bay of Fundy fish	Cargnelli et al., 1999, Table 3
Glyptocephalus cynoglossus	Witch flounder		31	34	32	34					SS fish	Scott, 1982, p.37
Hippoglossus hippoglossus	Atlantic flounder	Juvenile	31	34	32	34					SS fish	Scott, 1982, p.33
Homarus americanus	American lobster	Molting to larval			30	30			17			MacKenzie, 1985, p.13
Homarus americanus	American lobster	Postlarval							12		Median lethal	Charmantier et al., 2001, abstract
Homarus americanus	American lobster	Juvenile							10		Median lethal	Charmantier et al., 1988, in Charmantier et al., 2001, p.969
Homarus americanus	American lobster	Adult							10		Median lethal	Charmantier et al., 2001, abstract
Homarus americanus	American lobster	Molting to larval							15	17	Median lethal	Charmantier et al., 2001, abstract
Hyperoglyphe perciformis	Rudder-fish										No data available
Ilyanassa obsoleta	Eastern mudsnail	Veliger									No data available
Mercenaria Mercenaria	Hard clam	Embryo	20	35	27.5	27.5						Stanley & Dewitt, 1983, p.11
Mercenaria Mercenaria	Hard clam	Larvae	15		27	27						Stanley & Dewitt, 1983, p.11
Mercenaria Mercenaria	Hard clam	Adult	17	38	24	32					Siphon not extended above or below range	Stanley & Dewitt, 1983, p.11
Merluccius bilinearis	Silver hake		31	34	33	34					SS fish	Scott, 1982, p.36
Merluccius bilinearis	Silver hake	Juvenile			28		20					Morse et al., 1999, p.3
Mnemiopsis leidyi	Sea walnut		2	38								Kremer, 1994; Purcell et al., 1999, in Purcell et al., 2001, p.151
Morone saxatalis	Striped bass	Juvenile	0	35	10	20						Fay et al, 1983, p.22
Morone saxatalis	Striped bass	Adult	0	35								Collette and Klein-Macphee, 2002, p.379
Morone saxatalis	Striped bass	Postlarval									No data available
Mugil cephalus	Striped mullet	Juvenile	0	81								Collette and Klein-Macphee, 2002, p.278
Mya arenaria	Soft-shell clam		3	32.4								Castagna and Chanley, 1973, p. 83
Mytilus edulis	Blue mussel		5	34								Newell, 1989, p.17
Palaemonetes pugio	Daggerblade grass shrimp	Molting to larval			20	25						Anderson, 1985, p. 8
Palaemonetes pugio	Daggerblade grass shrimp	Juvenile									No data available
Palaemonetes pugio	Daggerblade grass shrimp	Adult	0	55	2	36						Anderson, 1985, p. 8
Palaemonetes vulgaris	Marsh grass shrimp	Molting to larval	10	30	20	20	5.35					Anderson, 1985, p. 9
Palaemonetes vulgaris	Marsh grass shrimp	Postlarval									No data available
Palaemonetes vulgaris	Marsh grass shrimp	Juvenile									No data available
Pandalus borealis	Northern shrimp	Larvae									No data available
Pandalus borealis	Northern shrimp	Adult			33	35						Garcia, 2007, p. 154
Pandalus borealis	Northern shrimp	Adult			34.1	35.7					Observational	Allen, 1959
Pandalus borealis	Northern shrimp	Adult	23.4	35.7							Observational	Shumway et al., 1985
Paralichthys dentatus	Summer flounder	Adult	15									Packer et al, 1999., p. 3
Paralichthys dentatus	Summer flounder	Juvenile	10	30								Malloy and Targett, 1991, in Packer and Hoff, 1999, p.83
Peprilus triacanthus	Butterfish	Adult	3.8	33								Cross et al., 1999, Table 1
Peprilus triacanthus	Butterfish	Juvenile	3	37.4								Cross et al., 1999, Table 1
Placopecten magellanicus	Deep sea scallop	Adult							16.5			Stewart and Arnold, 1994, p.8
Prionotus carolinus	Northern sea robin		5	32.3	20							Musick, 1972; Marshall, 1946; McBride and Able, 1994, in Collette and Klein-MacPhee, 2002, p.340
Prionotus carolinus	Northern sea robin	Juvenile									No data available
Pseudopleuronectes americanus	Winter flounder	Juvenile	19	21			10					Pereira et al., 1999, Table 1
Pseudopleuronectes americanus	Winter flounder	Eggs	10	30	15	35	5	40				Buckley, 1989, p.4
Pseudopleuronectes americanus	Winter flounder	Larvae	3.2	30								Pereira et al., 1999, Table 1
Pseudopleuronectes americanus	Winter flounder	YOY	23	33			5					Pereira et al., 1999, Table 1
Pseudopleuronectes americanus	Winter flounder	Adult	5	35								Buckley, 1989, p.8
Pseudopleuronectes americanus	Winter flounder	Adult	31	34	32	33					SS fish	Scott, 1982, p.37
Pseudopleuronectes americanus	Winter flounder	Eggs	10	32								Pereira et al., 1999, Table 1
Raja erinacea	Little skate		34	34	34	34					SS region	Scott, 1982, p.35
Reinhardtius hippoglossoides	Greenland halibut	Juvenile									No data available
Reinhardtius hippoglossoides	Greenland halibut	Adult	31	34	33	34					SS fish	Scott, 1982, p.35
Salmo salar	Atlantic salmon	Post-smolts			10	10						DeCola, 1970, p.7
Salmo salar	Atlantic salmon	Adult			33	34					Aquaculture salinity	Jones, 2004
Scomber scombrus	Atlantic mackerel	Adult	25									Studholme et al., 1999
Scomber scombrus	Atlantic mackerel	Adult	32	33	32	34					SS fish	Scott, 1982, p.34
Scophthalmus aquosus	Windowpane	Juvenile	15	33	22	30						Wilk et al., 1996 in Chang et al., 1999, p.3
Sphoeroides maculatus	Northern puffer	Adult	6.7	34								Tagatz and Dudley, 1961, in Sibunka and Pacheco, 1981 p. 10
Spisula solidissima	Atlantic surfclam	Adult	14	52	12.5							Fay et al, 1983, p.14
Spisula solidissima	Atlantic surfclam	Adult			28				12.5			Castagna and Chanley, 1973, pp. 80-81
Streblospio benedicti	Spionid polychaete		5	30								Ristich et al., 1977, p.259
Tautoga onitis	Tautog										No data available
Tautoga onitus	Tautog	Juvenile	18	31.2	22							Gray, 1992, p.27
Tautogolabrus adspersus	Cunner										No data available
Urophycis chuss	Red hake	Juvenile	31	33			22				Most abundant at 31-33 ppt	Steimle et al., 1999, Table 1
Urophycis chuss	Red hake	Adult	33	34			20				Most abundant at 33-34 ppt	Steimle et al., 1999, Table 1
Urophycis chuss	Red hake	Adult	31	34	33	34					SS fish	Scott, 1982, p.36
