# Supplementary material for: Putting Temperature and Oxygen Thresholds of Marine Animals in Context of Environmental Change: A Regional Perspective for the Scotian Shelf and Gulf of St. Lawrence
Source: PLoS One. 2016 Dec 20;11(12):e0167411. doi: 10.1371/journal.pone.0167411 (PMC5172530; doi:10.1371/journal.pone.0167411)
Supplement: S4 Table — Each row reports data for one species, life stage (if available), and source reference. Latin name, common name, and habitat zone (pelagic, demersal, benthic, infaunal) are given, followed by the depth categories of minimum and maximum depth, mean depth, and minimum and maximum preferred depth. The notes indicate specific location and species impacts, if available. Sources are listed for the depths and the location. Locations are listed as Scotian Shelf (SS) or Gulf of St. Lawrence (GSL). (XLS) [file pone.0167411.s004.xls]

## Sheet: Sheet1
S4 Table. Depth levels of Scotian Shelf and Gulf of St. Lawrence marine species identified from literature survey
Each row reports data for one species, lifestage (if available), and source reference. Latin name, common name, lifestage (if available), and habitat zone (pelagic, demersal, benthic, infaunal) are given, followed by the depth categories of minimum
and maximum depth, mean depth, and minimum and maximum preferred depth. The notes indicate specific location and species impacts, if available. Sources are listed for the depths and the location. Locations are listed as Scotian Shelf (SS) or Gulf of St. Lawrence (GSL).
Latin name	Common name	Life stage	Location	Zone	Min depth	Max depth	Mean depth	Min pref	Max pref	Notes	Depth source	Location Source
Acipenser oxyrinchus	Atlantic sturgeon	Juvenile	GSL & SS	Pelagic	0.5	15.8		6	10	St. Lawrence Estuary depths	Hatin et al., 2007, p.139	Scott & Scott, 1988, p.70
Alosa aestivalis	Blueback herring	Young-of-the-year	GSL & SS	Pelagic				27	55	Continental shelf depth	Collette and Klein-MacPhee, 2002, p.113	Scott & Scott, 1988, p.104
Alosa pseudoharengus	Alewife	Young-of-the-year	GSL & SS	Pelagic						Nova Scotia, Bay of Fundy, Gulf of Maine	Stone and Jessop, 1992, p.384	Scott & Scott, 1988, p.107
Alosa sapidissima	American shad	Adult	GSL & SS	Pelagic				100	200		Chaput and Bradford, 2003, p.7	Scott & Scott, 1988, p.111
Anarhichas lupus	Atlantic wolfish	Adult	GSL & SS	Demersal	0	918		100	150		O'Dea and Haedrich, 2002, p.2002; Randall et al., 2005	Scott & Scott, 1988, p.434
Anarhichas lupus	Atlantic wolffish	Juvenile	GSL & SS	Demersal	65	540					Keats et al., 1986, p.557	Scott & Scott, 1988, p.434
Anarhichas minor	Spotted wolffish	Juvenile	SS	Demersal	50	600					O'Dea and Haedrich, 2000, p.6	Scott & Scott, 1988, p.436
Apeltes quadracus	Fourspine stickleback	Juvenile and adult	GSL & SS	Pelagic	0	31					Hardy, 1978a, p.342	Scott & Scott, 1988, p.337
Arctica islandica	Ocean quahog		GSL & SS	Infaunal	14	256	25	61			Merrill and Ropes, 1969, p.41	Merril & Ropes, 1969, p.40
Brevoortia tyrannus	Atlantic menhaden	Juvenile	GSL & SS							No data available		Scott & Scott, 1988, p.113
Brevoortia tyrannus	Atlantic menhaden		GSL & SS	Pelagic	1	200					Rogers and van den Avyle, 1989, p.15	Scott & Scott, 1988, p.113
Callinectes sapidus	Blue crab	Juvenile	SS	Pelagic	0	0					Roff et al., 1984, Table 5	Squires, 1990, p.471
Cancer irroratus	Rock crab	Molting to larval	GSL & SS	Pelagic	0	225					Roff et al., 1984, Table 5	Christian et al., 2010, p.99
Cancer irroratus	Rock crab	Postlarval	GSL & SS	Pelagic	0	225					Roff et al., 1984, Table 5	Christian et al., 2010, p.99
Cancer irroratus	Rock crab	Molting to postlarval	GSL & SS	Pelagic	0	225					Roff et al., 1984, Table 5	Christian et al., 2010, p.99
Carcinus maenas	Green crab		GSL & SS	Benthic	0	60		0	6		Klassen and Locke, 2007, p.27	Klassen & Locke, 2007, Figure 2
Chionoecetes opilio	Snow crab		GSL & SS	Benthic	20	2222					Pohle, 1990, p.17	Pohle, 1990, p.17
Clupea harengus	Atlantic herring	Larval	GSL & SS	Pelagic	7	700		91	91		Jones et al., 1978, p.112	Scott & Scott, 1988, p.116
Clupea harengus	Atlantic herring	Juvenile	GSL & SS	Pelagic	37	55					Jones et al., 1978, p.112	Scott & Scott, 1988, p.116
Clupea harengus	Atlantic herring	Adult	GSL & SS	Pelagic	0	200					Whitehead, 1985a&b, in Collette and Klein-MacPhee, 2002, p.142	Scott & Scott, 1988, p.116
Crangon septemspinosa	Sand shrimp	Juvenile	GSL & SS	Benthic	0	450					Corey, 1981, p.21	Corey, 1981, p.21
Crassostrea virginica	American oyster		GSL & SS	Benthic	0	12					Butler, 1954 in Stanley and Sellers, 1986, p.15	Sellers & Stanley, 1984, p.1
Cyclopterus lumpus	Lumpfish	40-day larva	GSL & SS	Pelagic	0	1					Cox and Anderson 1922; Gregory and Daborn, 1982 in Scott and Scott, 1988, p.518	Scott & Scott, 1988, p.519
Cyclopterus lumpus	Lumpfish	36-day egg	GSL & SS	Benthic	27	46				On Georges Bank	Collette and Klein-MacPhee, 2002, p.365	Scott & Scott, 1988, p.519
Cyclopterus lumpus	Lumpfish	76-day larva	GSL & SS	Pelagic	0	1					Cox and Anderson 1922; Gregory and Daborn, 1982 in Scott and Scott, 1988, p.518	Scott & Scott, 1988, p.519
Cynoscion regalis	Weakfish	Juvenile	SS	Pelagic	0	100					Collette and Klein-MacPhee, 2002, p.437	Collette & Klein-MacPhee, 2002, p.439
Dyspanopeus sayi	Say's mud crab	Molting to larval	GSL & SS							No data available		Pohle, 1990, p.26
Dyspanopeus sayi	Say's mud crab	Molting to postlarval	GSL & SS							No data available		Pohle, 1990, p.26
Fundulus heteroclitus	Mummichog	Egg	GSL & SS	Demersal	0	0				Above water at neap tides	Scott and Scott, 1988, p.314	Scott & Scott, 1988, p.315
Fundulus heteroclitus	Mummichog	Adult	GSL & SS	Pelagic	0	3.7					Bigelow and Schroeder, 1953 in Abraham, 1985, p.15	Scott & Scott, 1988, p.315
Gadus morhua	Atlantic cod	Adult	GSL & SS	Demersal	0	450					Collette and Klein-Macphee, 2002, p.229	Scott & Scott, 1988, p.104
Gadus ogac	Greenland cod		GSL	Demersal	0	200					Cohen et al., 1990, p.48	Scott & Scott, 1988, p.269
Glyptocephalus cynoglossus	Witch flounder		GSL & SS	Demersal	18	1570		45	274		Scott and Scott, 1988, p.542	Scott & Scott, 1988, p.543
Hippoglossus hippoglossus	Atlantic halibut	Juvenile	GSL & SS	Demersal	37	55					Scott and Scott, 1988, p.547	Scott & Scott, 1988, p.549
Homarus americanus	American lobster	Molting to larval	GSL & SS	Pelagic	0	0					Herrick, 1895; Templeman 1937, in Factor, 1995, p.25	Squires, 1990, in Factor, 1995, p.49
Homarus americanus	American lobster	Postlarval	GSL & SS	Pelagic	0	5					Harding et al., 1987 in Annis, 2005, p.1979	Squires, 1990, in Factor, 1995, p.49
Homarus americanus	American lobster	Juvenile	GSL & SS	Benthic	0	20					Wilson and Steneck (submitted) in Steneck and Wilson, 2001, p.1305	Squires, 1990, in Factor, 1995, p.49
Homarus americanus	American lobster	Adult	GSL & SS	Benthic	0	720					McRae, 1960, in MacKenzie, 1985, p.1	Squires, 1990, in Factor, 1995, p.49
Hyperoglyphe perciformis	Barrelfish		SS	Pelagic	0	244				Rare in area	Schwartz, 1963, in Collette and Klein-MacPhee, 2002, p.539	Scott & Scott, 1988, p.474
Ilyanassa obsoleta	Eastern mudsnail	Veliger	GSL & SS							No data available		Altman, 2010, p.9
Mercenaria Mercenaria	Hard clam	Embryo	GSL & SS							No data available		Stanley & DeWitt, 1983, p.1
Mercenaria Mercenaria	Hard clam	Larval	GSL & SS							No data available		Stanley & DeWitt, 1983, p.1
Mercenaria Mercenaria	Hard clam	Adult	GSL & SS	Infaunal	0	15					Stanley and DeWitt, 1983, p.1	Stanley & DeWitt, 1983, p.1
Merluccius bilinearis	Whiting/ Silver hake		GSL & SS	Demersal	0	400					Collette and Klein-MacPhee, 2002, p.220	Scott & Scott, 1988, p.279
Merluccius bilinearis	Whiting/ Silver hake	Juvenile	GSL & SS	Demersal	5	350				Spring pref. 150-270, Fall pref. 25-75	Morse et al., 1999, Table 4	Scott & Scott, 1988, p.279
Mnemiopsis leidyi	Sea walnut	Small and large	N/A	Pelagic	0	150					Purcell et al., 2001, p.163
Morone saxatilis	Striped bass	Postlarval	GSL & SS							No data available		Scott & Scott, 1988, p.359
Morone saxatilis	Striped bass	Juvenile	GSL & SS	Pelagic	0	30.5					Hardy, 1978b, p.88	Scott & Scott, 1988, p.359
Morone saxatilis	Striped bass	Adult	GSL & SS	Pelagic	0.6	46					Hardy, 1978b, p.87	Scott & Scott, 1988, p.359
Mugil cephalus	Striped mullet	Juvenile	SS	Pelagic	0	37				Rare in area	Martin and Drewry, 1978, p.62	Scott & Scott, 1988, p.400
Mya arenaria	Soft-shell clam		GSL & SS	Infaunal	0	199					Newell and Hidu, 1986, p.1	Manzi & Castagna, 1989, p.1
Mytilus edulis	Blue mussel		GSL & SS	Benthic	0	499		0	99		Newell, 1989, p.1	Mallet & Carter, 1985, p.1873
Palaemonetes pugio	Daggerblade grass shrimp	Molting to larval	GSL & SS							No data available		Squires, 1990, p.140
Palaemonetes pugio	Daggerblade grass shrimp	Juvenile	GSL & SS							No data available		Squires, 1990, p.140
Palaemonetes pugio	Daggerblade grass shrimp	Adult	GSL & SS	Benthic	0	14.6					Williams, 1965, in Anderson, 1985, p.10	Squires, 1990, p.140
Palaemonetes vulgaris	Marsh grass shrimp	Molting to larval	S. GSL and SS							No data available		Squires, 1990, p.145
Palaemonetes vulgaris	Marsh grass shrimp	Postlarval	S. GSL and SS							No data available		Squires, 1990, p.145
Palaemonetes vulgaris	Marsh grass shrimp	Juvenile	S. GSL and SS							No data available		Squires, 1990, p.145
Pandalus borealis	Northern shrimp	Larvae	GSL & SS	Pelagic	5	60					Ouellet and Lefaivre, 1994; Shumway et al., 1985	Shumway et al., 1985, p. 3-4
Pandalus borealis	Northern shrimp	Adult	GSL & SS	Benthic	9	1450		50	500	Diel vertical migration (evening ascent, morning descent)	Shumway et al., 1985	Shumway et al., 1985, p. 3-4
Paralichthys dentatus	Summer flounder	Adult	SS	Demersal	0	182.9		0	36.6	Rare in area	Gutherz, 1967, in Scott and Scott, 1988, p.538	Scott & Scott, 1988, p.538
Paralichthys dentatus	Summer flounder	Juvenile	SS	Demersal	0.5	5.5				Rare in area	Packer et al., 1999, Table 3	Scott & Scott, 1988, p.538
Peprilus triacanthus	Butterfish	Adult	GSL & SS	Pelagic	0	420		0	180		Cross et al., 1999, Table 1	Scott & Scott, 1988, p.476
Peprilus triacanthus	Butterfish	Juvenile	GSL & SS	Pelagic	0	330		0	120		Cross et al., 1999, Table 1	Scott & Scott, 1988, p.476
Placopecten magellanicus	Deep sea scallop	Adult	GSL & SS	Benthic	0	100					Hart and Chute, 2004, Table 2	Hart and Chute, 2004, Figure 4
Prionotus carolinus	Northern sea robin		SS	Pelagic	0	413		31	78	Rare in area, Fall pref. 31, Spring pref. 78	McBride, 1994, in Collette and Klein-MacPhee, 2002, p.341	Scott & Scott, 1988, p.489
Prionotus carolinus	Northern sea robin	Juvenile	SS	Pelagic	0	21				Rare in area	Richards et al., 1979, p.258	Scott & Scott, 1988, p.489
Pseudopleuronectes americanus	Winter flounder	Egg	GSL & SS	Demersal	2	80					Bigelow and Schroeder, 1953, in Buckley, 1989, p.3	Scott & Scott, 1988, p.556
Pseudopleuronectes americanus	Winter flounder	Larval	GSL & SS	Demersal	1	4.5					Pereira et al., 1999, Table 1	Scott & Scott, 1988, p.556
Pseudopleuronectes americanus	Winter flounder	Adult	GSL & SS	Demersal	1.8	143		1.8	36.6		McCracken, 1954 in Scott and Scott, 1988, p.555	Scott & Scott, 1988, p.556
Pseudopleuronectes americanus	Winter flounder	Juvenile	GSL & SS	Demersal				11	18		Pereira et al., 1999, Table 1	Scott & Scott, 1988, p.556
Raja erinacea	Litte skate		SS	Benthic	0	384		0	111		McEachran and Musick, 1975, in Collette and Klein-MacPhee, 2002, p.68	Scott & Scott, 1988, p.42
Reinhardtius hippoglossoides	Greenland halibut	Juvenile	GSL & SS	Demersal	200	400					Bowering, 1993, p.2	Scott & Scott, 1988, p.559
Reinhardtius hippoglossoides	Greenland halibut	Adult	GSL & SS	Demersal	63	1216		400	700		Boyar, 1964; Bowering and Nedreaas, 2000 in Collette and Klein-MacPhee, 2000, p.586	Scott & Scott, 1988, p.559
Rhithropanopeus harrisii	North American mud crab		GSL & SS	Benthic	0	37					Pohle, 1990, p.26	Williams, 1984 in Fowler et al, 2013, p.89
Salmo salar	Atlantic salmon	Post-smolt	GSL & SS							No data available		Scott & Scott, 1988, p.132
Salmo salar	Atlantic salmon	Adult	GSL & SS							No data available		Scott & Scott, 1988, p.132
Scomber scombrus	Atlantic mackerel	Adult	GSL & SS	Pelagic	0	183		46	55		Collette and Klein-MacPhee, 2002, p.524	Scott & Scott, 1988, p.454
Scophthalmus aquosus	Windowpane		GSL & SS	Demersal	31	73					Scott and Scott, 1988, p.539	Scott & Scott, 1988, p.540
Scophthalmus aquosus	Windowpane	Juvenile	GSL & SS	Demersal	0	75				Georges Bank, Spring & Summer pref. 0-50, Winter & Spring pref. 0-75	Chang et al., 1999, Table 2	Scott & Scott, 1988, p.540
Sphoeroides maculatus	Northern puffer		SS	Demersal	0	20				Rare in area	Bigelow and Schroeder, 1953 in Collette and Klein-MacPhee, 2002, p.599	Scott & Scott, 1988, p.568
Spisula solidissima	Atlantic surfclam	Juvenile and adult	GSL & SS	Infaunal				8	66		Cargnelli et al., 1999, Table 1	Merril & Ropes, 1969, p.40
Streblospio benedicti	Spionid polychaete		GSL and E. SS	Infaunal	0	57					National Ocean Service, 2011	Skaphandrus.com
Tautoga onitus	Tautog		SS	Demersal	0	18				N. of Cape Cod	Bigelow and Schroeder, 1953 in Collette and Klein-MacPhee, 2002, p.450	Scott & Scott, 1988, p.397
Tautoga onitus	Tautog	Juvenile	SS	Demersal	0	1					Malchoff, 1993 in Steimle and Shaheen, 1999, p.3	Scott & Scott, 1988, p.397
Tautogolabrus adapersus	Cunner		GSL & SS	Demersal	0	30					Bigelow and Schroeder, 1953 in Collette and Klein-MacPhee, 2002, p.458	Scott & Scott, 1988, p.399
Urophycis chuss	Red hake	Juvenile	SS	Demersal	0	120					Steimle et al., 1999, Table 1	Scott & Scott, 1988, p.292
Urophycis chuss	Red hake	Adult	SS	Demersal	35	980	72	124		Pref. on SS	Bigelow and Schroeder, 1953; Grosslein and Azarovitz, 1982, in Collette and Klein-MacPhee, 2002, p.253	Scott & Scott, 1988, p.292
