# Supplementary material for: Putting Temperature and Oxygen Thresholds of Marine Animals in Context of Environmental Change: A Regional Perspective for the Scotian Shelf and Gulf of St. Lawrence
Source: PLoS One. 2016 Dec 20;11(12):e0167411. doi: 10.1371/journal.pone.0167411 (PMC5172530; doi:10.1371/journal.pone.0167411)
Supplement: S5 Table — Each row reports data for one species, life stage (if available), and source reference. Habitat zone (pelagic, demersal, benthic, infaunal) is given. The data description specifies the information as experimental (Exp.) or observational (Obs.) and the measured variable. The source reference is given, along with the reference code used in Fig 3. The evaluated pH levels are indicated (from high to low pH), and the respective measured response is coded as 0 = ‘no impact’, 1 = ‘impact is a decrease’, or 2 = ‘impact is an increase’. Notes on experimental outcomes are provided. (XLS) [file pone.0167411.s005.xls]

## Sheet: Sheet1
S5 Table. pH information for Scotian Shelf and Gulf of St. Lawrence marine species identified from literature survey
Each row reports data for one species, lifestage (if available), and source reference. Habitat zone (pelagic, demersal, benthic, infaunal) is given.
The data description specifies the information as experimental (Exp.) or observational (Obs.) and the measured variable. The source reference is given,
along with the reference code used in Figure 3. The evaluated pH levels are indicated (from high to low pH), and the respective measured response is
coded as 0 = 'no impact', 1 = 'impact is a decrease', or 2 = 'impact is an increase'. Notes on experimental outcomes are provided.
Latin Name	Common Name	Lifestage	Zone	Description	Source	Code	pH levels						Response						pH levels	pCO2 levels (uatm)	Duration	Outcomes
Gadus morhua	Atlantic cod	Egg	Pelagic	Exp.: hatching success, survival, development, otolith size	Frommel et al. (2013)	FR13	7.97	7.83	7.75	7.68	7.61	7.21	0	0	0	0	0	0	{7.97, 7.83, 7.75, 7.68, 7.61, 7.21}	{380, 560, 860, 1120, 1400, 4000}	Incubated until hatched	No impact on hatching success, survival, development, or otolith size.
Gadus morhua	Atlantic cod	Juvenile (12 g)	Demersal	Exp.: final weight	Foss et al. (2006); pH not constant	FO06	7.77	7.68	7.58	7.47			0	0	0	0			{7.77, 7.68, 7.58, 7.47}		63 days	Same final weight as control fish.
Gadus morhua	Atlantic cod	Juvenile (12 g)	Demersal	Exp.: specific growth rate	Foss et al. (2006); pH not constant	FO06	7.77	7.68	7.58	7.47			0	0	0	1			{7.77, 7.68, 7.58, 7.47}		63 days	Specific growth rate lower at pH=7.21 for last rearing period phase.
Gadus morhua	Atlantic cod	Juvenile (20-80 g)	Demersal	Exp.: growth rate	Moran & Stottrup (2011)	MO11	7.9	7.4	7.06				0	1	1				{7.9, 7.4, 7.06}	{1000,3800, 8500}	55 days	Growth rate reduced at pH 7.4 & 7.06
Gadus morhua	Atlantic cod	Juvenile (220 g)	Demersal	Exp.: swimming performance	Melzner et al. (2009)	ME09	7.3	7.01					0	0					{7.3, 7.01}	{3080, 5792}	4 and 12 months	No impact on swimming performance concluded AS not reduced & no acid-base balance change)
Hippoglossus hippoglossus	Atlantic halibut		Demersal	Obs.: found in deep GSL channels & SLE	Mucci et al. (2011); Chabot and Gilbert (2013)	MU11; CH13	7.7						0
Reinhardtius hippoglossoides	Greenland halibut		Demersal	Obs: abundant in SLE, esp. juveniles	Mucci et al. (2011); Youcef et al. (2013)	MU11; YO13	7.7						0
Homarus americanus	American lobster		Benthic	Exp.: growth rate, intermoult interval length	Keppel et al. (2012)	KE12	7.7						1						{7.7}			Slower growth rate & longer intermoult intervals than control
Homarus americanus	American lobster	Juvenile	Benthic	Exp.: calcification rate	Ries et al. (2009)	RI09	8.03	7.85	7.72	7.31			0	0	0	2				~2850ppm		Calcification rate increases, producing thicker carapaces & requiring more energy
Pandalus borealis	Northern shrimp	Larvae	Pelagic	Exp.: development time at T=6.7, 9.5 C	Arnberg et al. (2012)	AR12	8.1	7.6					0	1	(at T 6.7 C only)				{8.1, 7.6}			Slowed development time @T=6.7C, not T=9.5C.
Pandalus borealis	Northern shrimp	Larvae	Pelagic	Exp.: development time	Bechmann et al. (2011)	BE11	8.1	7.6					0	1	(at T 5 C)				{8.1, 7.6}			Delay at pH 7.6 at 5C.
Pandalus borealis	Northern shrimp	Larvae	Pelagic	Exp.: survival	Bechmann et al. (2011)	BE11	8.1	7.6					0	0					{8.1, 7.6}
Pandalus borealis	Northern shrimp	Stage II,III, IV zoea	Pelagic	Exp.: development time delay	Bechmann et al. (2011)	BE11	8.1	7.6					0	1					{8.1, 7.6}
Mytilus edulis	Blue mussel	Larvae	Pelagic	Exp.: size	Bechmann et al. (2011)	BE11	8.1	7.6					0	1					{8.1, 7.6}
Mytilus edulis	Blue mussel	Larvae	Pelagic	Exp.: settlement success, feeding efficiency	Bechmann et al. (2011)	BE11	8.1	7.6					0	0					{8.1, 7.6}
Mytilus edulis	Blue mussel	Juvenile	Benthic	Exp.: calcification rate	Ries et al. (2009)	RI09	8.15	8.02	7.83	7.45			0	0	0	0			{8.15, 8.02, 7.83, 7.45}
Mytilus edulis	Blue mussel		Benthic	Exp.: shell extension rate	Berge et al. (2006)	BE09	8.1	7.6	7.4	7.1	6.7		0	0	0				{8.1, 7.6, 7.4, 7.1, 6.7}
Anarhichas minor	Spotted wolffish	Juvenile (16 g)	Demersal	Exp: growth rate	Foss et al. (2003)	FO03	8.1	6.98	6.71	6.45			0	0	0	1			{8.10, 6.98, 6.71, 6.45}			Growth rate significantly reduced at pH 6.45
Callinectes sapidus	Blue crab	Juvenile	Benthic	Exp.: calcification rate	Ries et al. (2009)	RI09	8.03	7.85	7.72	7.31			0	2	2	2
Mercenaria mercenaria	Hard clam	Juvenile	Infaunal	Exp.: calcification rate	Ries et al. (2009)	RI09	8.15	8.02	7.83	7.45			0	0	0	1			{8.15, 8.02, 7.83, 7.45}
Crassostrea virginica	Oyster	Juvenile	Infaunal	Exp.: calcification rate	Ries et al. (2009)	RI09	8.15	8.02	7.83	7.45			0	0	1	1			{8.15, 8.02, 7.83, 7.45}
Mya arenaria	Soft-shell clam	Juvenile	Infaunal	Exp.: calcification rate	Ries et al. (2009)	RI09	8.15	8.02	7.83	7.45			0	1	1	1			{8.15, 8.02, 7.83, 7.45}

## Sheet: Sheet2
Gadus morhua	Atlantic cod	Egg	hatching success, survival, development, or otolith size		7.97	7.83	7.75	7.68	7.61	7.21				0	0	0	0	0	0
Gadus morhua	Atlantic cod	Juvenile	final weight, specific growth rate
Gadus morhua	Atlantic cod	Juvenile (220 g)	swimming performance		7.3	7.01
